# Supplementary material for: BHMPS Inhibits Breast Cancer Migration and Invasion by Disrupting Rab27a-Mediated EGFR and Fibronectin Secretion
Source: Cancers (Basel). 2022 Jan 12;14(2):373. doi: 10.3390/cancers14020373 (PMC8773646; doi:10.3390/cancers14020373)
Supplement: Supplementary file 1 [file cancers-14-00373-s001.zip]

Archive with 2 entries (2 files):
- cancers-1476801-supplementary.pdf
- File S1.pdf
